# Supplementary material for: Modulation of Gut Microbiota and Neuroprotective Effect of a Yeast-Enriched Beer
Source: Nutrients. 2022 Jun 8;14(12):2380. doi: 10.3390/nu14122380 (PMC9228237; doi:10.3390/nu14122380)
Supplement: Supplementary file 1 [file nutrients-14-02380-s001.zip]

Archive with 1 entries (1 files):
- nutrients-1740671-supplementary.pdf
